# Supplementary material for: Associations Between Patterns of Sleep Disturbances and Mental Health Among Child Welfare-Involved Adolescents
Source: Children (Basel). 2026 Mar 24;13(4):441. doi: 10.3390/children13040441 (PMC13114552; doi:10.3390/children13040441)
Supplement: Supplementary file 1 [file children-13-00441-s001.zip]

Archive with 1 entries (1 files):
- children-3995914-supplementary.pdf
